# Supplementary material for: Bioimpedance-Derived Membrane Capacitance: Clinically Relevant Sources of Variability, Precision, and Reliability
Source: Int J Environ Res Public Health. 2022 Dec 30;20(1):686. doi: 10.3390/ijerph20010686 (PMC9819400; doi:10.3390/ijerph20010686)
Supplement: Supplementary file 1 [file ijerph-20-00686-s001.zip]

Archive with 1 entries (1 files):
- ijerph-2060220-supplementary.pdf
